# Supplementary material for: Microbial imbalance in Chinese children with diarrhea or constipation
Source: Sci Rep. 2024 Jun 12;14:13516. doi: 10.1038/s41598-024-60683-6 (PMC11169388; doi:10.1038/s41598-024-60683-6)
Supplement: Supplementary file 1 — Supplementary Information. [file 41598_2024_60683_MOESM1_ESM.zip]

Archive with 13 entries (13 files):
- Fig S1 The alpha diversity re-analysis results among three groups.pptx
- Fig S2 The re-analysis results of Beta-diversity index among the three groups (plots of NMDS).png
- Fig S3 A cladogram made by LEfSe demonstrates different bacterial taxa between the CC and HC groups.pdf
- Fig S4 A cladogram made by LEfSe demonstrates different bacterial taxa between the CD and HC groups.pdf
- File S1 The re-analysis results of CC and CD.docx
- Table S1 OUT numbers (97% similarity threshold) of the V3V4 regions of 16S rRNA genes.txt
- Table S2 The Significance tests with three different statistical approaches.docx
- Table S3 The significantly altered genera  determined by MaAsLin2 with adjusting age, gender .xlsx
- Table S4 The metabolic pathway between diarrhea and constipation (Tested via Picrust analysis and Wilcox rank-sum tests).xlsx
- Table S5 Correlation analysis between significantly different genera and metabolic pathways .xlsx
- Table S6 The alpha diversity re-analysis results .docx
- Table S7 The re-analysis results of different genera in CC vs HC.docx
- Table S8 The re-analysis results of different genera in CD vs HC.docx
