# Supplementary material for: Microbial imbalance in Chinese children with diarrhea or constipation
Source: Sci Rep. 2024 Jun 12;14:13516. doi: 10.1038/s41598-024-60683-6 (PMC11169388; doi:10.1038/s41598-024-60683-6)
Supplement: Supplementary file 1 — Supplementary Information. [file 41598_2024_60683_MOESM1_ESM.zip › Table S3 The significantly altered genera determined by MaAsLin2 with adjusting age, gender .xlsx]

## Sheet: Sheet1
fixed_effects: Disease
reference: Dirrhea,HealthyControl
random_effects: Age, Sex
feature	metadata	value	coef	stderr	N	N.not.0	pval	qval
Bifidobacterium	Disease	Diarrhea	-2.11434	0.449034	617	614	3.08554e-06	0.000357922
Gemella	Disease	Diarrhea	1.39731	0.356409	617	525	9.83955e-05	0.00570694
Eggerthella	Disease	Diarrhea	-1.55533	0.482187	617	512	0.00132444	0.0219479
Collinsella	Disease	Diarrhea	-1.83824	0.576979	617	414	0.00151588	0.0219802
Coprobacillus	Disease	Diarrhea	-1.21233	0.393207	617	211	0.00214018	0.0248261
Bacteroides	Disease	Diarrhea	-1.84293	0.613772	617	617	0.00278578	0.0293773
Blautia	Disease	Diarrhea	-1.50377	0.506871	617	602	0.00313079	0.0302643
Clostridium	Disease	Diarrhea	1.27727	0.440997	617	612	0.00391004	0.0348896
Ruminococcus	Disease	Diarrhea	-1.42621	0.520699	617	570	0.00634725	0.0490854
Staphylococcus	Disease	Diarrhea	-0.839872	0.336742	617	278	0.012891	0.0879618
Anaerococcus	Disease	Diarrhea	-0.819796	0.339699	617	248	0.016101	0.103762
Sutterella	Disease	Diarrhea	-1.45611	0.637298	617	504	0.0226887	0.131595
Enterococcus	Disease	Diarrhea	-1.10474	0.492387	617	560	0.0252322	0.135425
Rothia	Disease	Diarrhea	0.938134	0.425161	617	562	0.0277162	0.139786
Akkermansia	Disease	Diarrhea	-1.18317	0.59373	617	444	0.0467309	0.19795
Actinomyces	Disease	Diarrhea	0.668221	0.355797	617	551	0.0608523	0.200013
X.Ruminococcus.	Disease	Diarrhea	-1.00134	0.535534	617	612	0.06201	0.200013
Oscillospira	Disease	Diarrhea	-1.09215	0.566238	617	588	0.0542226	0.200013
Dysgonomonas	Disease	Diarrhea	-0.967069	0.530054	617	226	0.0685671	0.214967
X.Eubacterium.	Disease	Diarrhea	-0.836298	0.482538	617	446	0.0835772	0.248589
fixed_effects: Disease
reference:Constipation,HealthyControl
random_effects: Age, Sex
feature	metadata	value	coef	stderr	N	N.not.0	pval	qval
Ruminococcus	Disease	Constipation	1.37615	0.38032	617	570	0.000322048	0.0124525
Anaerostipes	Disease	Constipation	1.08473	0.318433	617	279	0.000701889	0.0203548
Rothia	Disease	Constipation	-1.02053	0.311671	617	562	0.00111936	0.021641
Oscillospira	Disease	Constipation	1.36767	0.414355	617	588	0.00102181	0.021641
Coprococcus	Disease	Constipation	1.07705	0.343143	617	512	0.00178882	0.0230559
Parabacteroides	Disease	Constipation	1.29167	0.450052	617	493	0.00424819	0.0351993
Faecalibacterium	Disease	Constipation	1.11993	0.436364	617	609	0.0105246	0.0763036
Staphylococcus	Disease	Constipation	-0.568984	0.246561	617	278	0.0213561	0.130385
Holdemania	Disease	Constipation	0.541477	0.241973	617	102	0.025684	0.135425
Bifidobacterium	Disease	Constipation	0.700198	0.329572	617	614	0.0340262	0.16446
Eggerthella	Disease	Constipation	0.733127	0.352974	617	512	0.0382265	0.170668
Citrobacter	Disease	Constipation	-0.862896	0.415529	617	435	0.0382532	0.170668
Klebsiella	Disease	Constipation	-0.822274	0.414593	617	581	0.0477811	0.19795
Roseburia	Disease	Constipation	0.776411	0.405543	617	544	0.0560244	0.200013
Phascolarctobacterium	Disease	Constipation	0.750675	0.400712	617	407	0.0615001	0.200013
Coprobacillus	Disease	Constipation	0.539796	0.288769	617	211	0.062073	0.200013
Bilophila	Disease	Constipation	0.675953	0.360456	617	213	0.0612294	0.200013
Proteus	Disease	Constipation	0.560961	0.299698	617	158	0.0617244	0.200013
Clostridium	Disease	Constipation	-0.58521	0.323511	617	612	0.0709557	0.216602
