# Supplementary material for: Microbial imbalance in Chinese children with diarrhea or constipation
Source: Sci Rep. 2024 Jun 12;14:13516. doi: 10.1038/s41598-024-60683-6 (PMC11169388; doi:10.1038/s41598-024-60683-6)
Supplement: Supplementary file 1 — Supplementary Information. [file 41598_2024_60683_MOESM1_ESM.zip › Table S4 The metabolic pathway between diarrhea and constipation (Tested via Picrust analysis and Wilcox rank-sum tests).xlsx]

## Sheet: Sheet1
Constipation vs HealthyControl
KO	p_raw_cons	p_adj_cons	common_shared
Amino_Acid_Metabolism	0.000158753	0.00650889	shared
Replication_and_Repair	0.000678953	0.0139185	shared
Translation	0.00125536	0.0147374	shared
Signal_Transduction	0.00179725	0.0147374	shared
Nucleotide_Metabolism	0.0166379	0.0487254	shared
Metabolism_of_Cofactors_and_Vitamins	0.00652787	0.0262071	shared
Metabolism_of_Terpenoids_and_Polyketides	0.011025	0.034771	shared
Energy_Metabolism	0.00147078	0.0147374	shared
Membrane_Transport	0.00515711	0.0262071	shared
Cell_Growth_and_Death	0.0027289	0.0186475	shared
Folding._Sorting_and_Degradation	0.00507895	0.0262071	shared
Endocrine_System	0.0109474	0.034771	shared
Nervous_System	0.00703117	0.0262071	shared
Diarrhea vs HealthyControl
KO	p_raw_diar	p_adj_diar	common_shared
Amino_Acid_Metabolism	7.31532e-11	3e-09	shared
Replication_and_Repair	4.42189e-09	9.06e-08	shared
Translation	1.42928e-08	1.47e-07	shared
Signal_Transduction	1.32725e-08	1.47e-07	shared
Nucleotide_Metabolism	3.19482e-08	2.62e-07	shared
Metabolism_of_Cofactors_and_Vitamins	2.60293e-07	1.63e-06	shared
Metabolism_of_Terpenoids_and_Polyketides	2.78471e-07	1.63e-06	shared
Energy_Metabolism	4.2738e-07	2.19e-06	shared
Membrane_Transport	6.43276e-07	2.93e-06	shared
Cell_Growth_and_Death	7.23549e-07	2.97e-06	shared
Cell_Motility	1.96304e-06	7.32e-06
Folding._Sorting_and_Degradation	3.26741e-06	1.12e-05	shared
Endocrine_System	9.75402e-06	2.89e-05	shared
Transcription	9.86922e-06	2.89e-05
Immune_System_Diseases	1.74067e-05	4.76e-05
Glycan_Biosynthesis_and_Metabolism	2.11209e-05	5.41e-05
Transport_and_Catabolism	3.02501e-05	7.3e-05
Nervous_System	4.40047e-05	9.6e-05	shared
Infectious_Diseases	4.44877e-05	9.6e-05
Signaling_Molecules_and_Interaction	6.42451e-05	0.000131702
Metabolism	7.69992e-05	0.000150332
Xenobiotics_Biodegradation_and_Metabolism	0.000584041	0.00108844
Neurodegenerative_Diseases	0.000665461	0.00118626	shared
Biosynthesis_of_Other_Secondary_Metabolites	0.00302833	0.00517339
Metabolic_Diseases	0.00345248	0.00566206
Cellular_Processes_and_Signaling	0.00578896	0.00879065
Cardiovascular_Diseases	0.00571155	0.00879065
Excretory_System	0.0136851	0.0200389
Immune_System	0.0189622	0.0268086
