# Supplementary material for: Microbial imbalance in Chinese children with diarrhea or constipation
Source: Sci Rep. 2024 Jun 12;14:13516. doi: 10.1038/s41598-024-60683-6 (PMC11169388; doi:10.1038/s41598-024-60683-6)
Supplement: Supplementary file 1 — Supplementary Information. [file 41598_2024_60683_MOESM1_ESM.zip › Table S5 Correlation analysis between significantly different genera and metabolic pathways .xlsx]

## Sheet: Sheet1
P value
	Bifidobacterium	Collinsella	Bacteroides	Blautia	Clostridium	Ruminococcus	Rothia	Citrobacter	Oscillospira	Parabacteroides	Faecalibacterium
Membrane_Transport	0.00239219	1.90287e-09	2.10064e-153	2.85548e-13	7.5577e-21	3.94989e-25	3.1755e-28	3.52912e-16	1.74937e-08	1.91798e-24	2.04039e-23
Amino_Acid_Metabolism	1.45033e-06	0.000286582	2.04913e-33	1.12223e-05	6.76685e-20	3.22155e-08	2.37764e-15	9.43142e-05	0.00502588	3.26934e-08	5.617e-10
Replication_and_Repair	1.23813e-07	4.00789e-06	8.45495e-16	4.3733e-13	3.90527e-19	4.03261e-14	1.16481e-09	3.42544e-10	0.000876087	1.11718e-05	1.15204e-19
Energy_Metabolism	7.3315e-08	2.95735e-07	5.77223e-107	5.2341e-24	7.28128e-14	1.56017e-27	3.15948e-36	1.11966e-13	2.31071e-12	6.0585e-17	7.35035e-35
Translation	1.11044e-16	0.111259	0.0317314	6.62554e-09	1.32067e-06	6.50241e-05	0.0425687	0.00382611	0.214726	0.266549	2.76753e-12
Metabolism_of_Cofactors_and_Vitamins	0.99035	0.295717	1.26331e-12	0.671229	2.18046e-09	0.342694	5.06093e-11	0.138744	0.28058	0.00243688	0.00243688
Nucleotide_Metabolism	1.4309e-19	0.0825456	0.00592701	0.0613476	5.5909e-13	0.266874	0.0135626	0.0164917	0.136741	0.599128	0.0108564
Folding_Sorting_and_Degradation	0.0823612	5.99386e-11	1.68064e-129	2.87643e-10	2.36825e-29	2.41068e-18	4.58785e-19	1.14246e-17	0.000996209	1.56531e-19	3.48332e-26
Signal_Transduction	2.34509e-05	5.12785e-07	4.55954e-36	5.19387e-16	2.41814e-23	1.29106e-11	3.52094e-11	3.55023e-08	0.00201513	1.3792e-07	2.88853e-20
Metabolism_of_Terpenoids_and_Polyketides	0.0123461	3.18694e-08	3.19791e-111	0.00366631	3.26234e-18	1.98527e-13	2.08563e-21	1.96244e-11	0.00309508	3.26101e-19	3.49821e-07
Cell_Growth_and_Death	0.0074627	0.00562708	4.61015e-05	6.74347e-20	1.45237e-05	6.14266e-15	7.32918e-12	2.83031e-08	2.09217e-07	0.00732134	9.6209e-24
Endocrine_System	0.128042	2.61624e-15	4.26318e-133	2.41814e-23	3.04368e-19	3.59197e-32	3.4009e-15	2.04039e-23	1.22252e-09	6.34661e-20	1.28636e-38
Neurodegenerative_Diseases	0.93255	2.13488e-10	1.11748e-21	7.61944e-32	0.788528	1.3196e-23	8.13701e-10	4.12071e-13	6.47113e-11	3.58271e-06	6.85985e-46
Nervous_System	0.145541	1.75593e-13	7.18439e-148	2.05698e-23	1.92114e-09	2.36825e-29	3.90527e-19	1.27625e-17	1.79335e-14	6.74472e-23	2.80598e-28
Spearman correlation coefficient
	Bifidobacterium	Collinsella	Bacteroides	Blautia	Clostridium	Ruminococcus	Rothia	Citrobacter	Oscillospira	Parabacteroides	Faecalibacterium
Membrane_Transport	0.125007	-0.242123	-0.826124	-0.292296	0.370163	-0.406529	0.429675	0.324725	-0.227726	-0.4011	-0.392316
Amino_Acid_Metabolism	0.195355	0.148387	0.46528	0.178593	-0.361399	0.223456	-0.315921	-0.159275	0.115374	0.223286	0.249797
Replication_and_Repair	0.213936	0.187212	0.320676	0.290007	-0.353872	0.302271	-0.245267	-0.252794	0.136632	0.178708	0.359234
Energy_Metabolism	-0.217651	0.207514	0.740424	0.397548	-0.299337	0.424597	-0.483124	-0.297159	0.281247	0.332557	0.474422
Translation	0.329863	0.066145	-0.0886138	0.234088	-0.196148	0.162818	-0.083784	-0.118869	0.0515321	-0.0462479	0.280231
Metabolism_of_Cofactors_and_Vitamins	-0.000487492	0.0431469	0.284453	0.0178332	-0.241142	0.0391221	-0.264125	-0.0613026	-0.0446417	0.124593	0.124619
Nucleotide_Metabolism	0.35829	0.0719282	0.113075	0.0774921	-0.288692	0.0460497	-0.101446	-0.0985563	-0.0617452	0.0220932	0.104746
Folding_Sorting_and_Degradation	-0.0721028	0.263103	0.786577	0.25389	-0.437864	0.346376	-0.353145	-0.339784	0.135137	0.357842	0.414608
Signal_Transduction	-0.172119	-0.203343	-0.481911	-0.322932	0.391441	-0.271873	0.266222	0.222662	-0.127107	-0.213105	-0.364984
Metabolism_of_Terpenoids_and_Polyketides	-0.102867	0.2236	0.750079	0.119492	-0.345053	0.294181	-0.375058	-0.269518	0.121646	0.354767	0.206222
Cell_Growth_and_Death	0.109879	0.11384	0.166037	0.361515	-0.17633	0.311314	-0.274998	-0.224466	0.210076	0.110232	0.395319
Endocrine_System	0.0632217	0.315403	0.793191	0.391359	-0.355133	0.457171	-0.314122	-0.392404	0.244902	0.361855	0.497196
Neurodegenerative_Diseases	0.00371861	-0.2557	-0.37746	-0.454856	0.0113483	-0.39409	0.247507	0.290382	-0.2626	-0.188186	-0.535892
Nervous_System	-0.0601695	0.294866	0.817517	0.392162	-0.241994	0.438021	-0.353961	-0.339237	0.306214	0.38765	0.430228
